# Supplementary material for: ‘Trapped re-entry’ as source of acute focal atrial arrhythmias
Source: Cardiovasc Res. 2023 Dec 4;120(3):249–61. doi: 10.1093/cvr/cvad179 (PMC10939464; doi:10.1093/cvr/cvad179)
Supplement: cvad179_Supplementary_Data [file cvad179_supplementary_data.zip]

Archive with 11 entries (11 files):
- MajorResourcesTable_TR_CVR_23_08_21.docx
- suppl_TR_CVR_23_08_21.docx
- V1.mp4
- V2.mp4
- V3.mp4
- V4.mp4
- V5.mp4
- V6.mp4
- V7.mp4
- V8.mp4
- V9.mp4
